# Supplementary material for: Identification of a novel SARS-CoV-2 P.1 sub-lineage in Brazil provides new insights about the mechanisms of emergence of variants of concern
Source: Virus Evol. 2021 Dec 15;7(2):veab091. doi: 10.1093/ve/veab091 (PMC8754780; doi:10.1093/ve/veab091)
Supplement: veab091_Supp [file veab091_supp.zip]

Archive with 4 entries (4 files):
- FigureS1.pdf
- TableS1_Table_61genomes_P1-like-II.docx
- TableS2 - GSS.docx
- TableS3_GISAID_Acknowledgement.pdf
